# Supplementary material for: Asymmetric regulation of quorum-sensing receptors drives autoinducer-specific gene expression programs in Vibrio cholerae
Source: PLoS Genet. 2017 May 26;13(5):e1006826. doi: 10.1371/journal.pgen.1006826 (PMC5467912; doi:10.1371/journal.pgen.1006826)
Supplement: S1 Data — (XLSX) [file pgen.1006826.s001.xlsx]

## Sheet: Figure 2A
		RLU
	OD600	WT		CqsS::3xFLAG
	0.005	37161930000	38764610000	76126130000	76576580000
	0.0812	146551700	158867000
	0.078			334615400	343589700
	0.183	56830600	63387980
	0.192			102083300	104687500
	0.325	27292310	18492310
	0.343			45772600	48688050
	0.592	144256800	162668900
	0.619			219709200	200323100
	0.942	6199576000	6252654000
	1.03			10970870000	10873790000
	1.13	33185840000	35575220000
	1.29			32403100000	35271320000
	1.43	59930070000	62027970000
	1.53			69934640000	73202610000
	1.75	35600000000	36857140000
	1.8			63888890000	64444440000
	2	25300000000	24300000000
	1.95			31743590000	30000000000

## Sheet: Figure 2C 
CqsS dimers/cell
		Date
	OD600	101415	112315	121515	62316	71316	Average	Std Dev
	0.2	85.8733	30.56	15.91	38.685	38.94	41.9937	26.2525
	0.7	159.087			76.455	67.16	100.901	50.6045
	1	208.764			83.28	117.69	136.578	64.8391
	2	232.748	104.294	100.551	245.01	151.205	166.762	68.9295
pM of culture
	OD600	101415			112315	121515		62316		71316
	0.2	15.17	14.72	19.33	8.55	4.28	4.34	13.9	15.83	13.66	12.37
	0.7	39.02	34.09	37.23				43.27	55.76	71.06	77.64
	1	180.85	150.15	215.51				120.45	121.11	165.21	189.17
	2	748.43	733.89	905.41	199.74	190.68	205.6	456.71	560.45	728.83	660.54
	OD600	101415	112315	121515	62316	71316	Average	Std Dev
	0.2	16.4067	8.55	4.31	14.865	13.015	11.4293	4.95145
	0.7	36.78			49.515	74.35	53.5483	19.107
	1	182.17			120.78	177.19	160.047	34.097
	2	795.91	199.74	198.14	508.58	694.685	479.411	275.996

## Sheet: Figure 2D
	CqsS dimers/cell				LuxQ dimers/cell
OD600	0.2	0.5	1	2	0.2	0.5	1	2
Rep 1	22.8	33.95	67.93	89.97	26.26	31.5	45.51	41.3
Rep 2	20.28	32.8	51.79	125.44	33.26	38.11	41.65	52
Rep 3	21.04	44.36	66.97	134.69	31.88	43.15	42.66	60.2
Average CqsS	21.3733
Relative Dimers to CqsS @ 0.2OD
	CqsS				LuxQ
	0.2	0.5	1	2	0.2	0.5	1	2
Rep 1	1.12426	1.67406	3.34961	4.43639	1.29487	1.55325	2.24408	2.03649
Rep 2	1	1.61736	2.55375	6.1854	1.64004	1.87919	2.05375	2.5641
Rep 3	1.03748	2.18738	3.30227	6.64152	1.57199	2.12771	2.10355	2.96844

## Sheet: Figure 2E
CqsS dimers/cell relative to WT at LCD
Totals	WT	LuxO D61E	LuxO D61A	LuxO D61A HapR-	HapR-
112116	0.975212	1.05365	1.98101
	1.02479	0.73771	1.58466
		1.78618	1.71296
	1	0.848352	2.33842	1.5277
		0.589333	2.10334	1.41335
		1.42111		1.87304
122016	1.06427	0.862885	1.2055	1.65935	0.73687
	0.935727				0.80042
					1.20858
Experimental Ave
112116	0.973907	0.950999	2.15972	1.5277
	1.02609	0.663522	1.58466	1.41335
	1	1.60365	1.90815	1.87304
122016	1.06427	0.862885	1.2055	1.65935	0.73687
	0.935727				0.80042
					1.20858

## Sheet: Figure 3A
CAI-1 (nM) in cell-free fluids
	OD600	92315			60716			72516			Ave CAI-1(nM)	CAI-1:CqsS Molar Ratio
	0.5	32.8223	20.9533		33.3685	18.2236	31.9871				27.4709	513.012
	1	77.1014		125.493	64.4265	79.691	64.1519	71.83	70.3761	100.073	81.6428	510.119
	1.2	139.778	154.831	156.953							150.521
	1.5				230.043	217.321	178.636				208.667
	2	223.541	215.561	226.756							221.953	462.97
												495.367	Ave

## Sheet: Figure 3B
Relative dimers to WT
Date	WT	LuxO D61E	LuxO D61A	LuxO D61A HapR-	HapR-
102816	0.832787	0.932233	8.54641
	1.02407	1.12881	8.82102
111716	0.884943	0.922026	13.0095
	0.941432	1.38327	8.95593
	1.17362	1.35102	3.79676
		1.39483	5.39554
		1.38661
		1.2587
112116	0.711777	0.975357	5.39819	2.55362
	0.880442	1.15678	5.45237	3.18414
	1.40778	1.35656	9.82275	3.46325
120216	1.14908	1.35339	1.9791	1.92818	1.83648
	0.685395		3.46029	2.00873	1.70456
	1.16552			2.01567	2.0904
				1.64891
Experimental Ave
102816	0.832787	0.932233	8.54641
	1.02407	1.12881	8.82102
111716 and 112116	0.846051	1.09355	9.12119
	1.02703	1.30088	4.88156
	1.40778	1.33396	6.64152
120216	1.14908	1.35339	1.9791	2.2409	1.83648
	0.685395			2.59644	1.70456
				2.73946	2.0904
				1.64891

## Sheet: Figure 3C
Date 02/23/16		RLU
OD600	WT		400nM CAI-1		200nM CAI-1		100nM CAI-1		50nM CAI-1		10nM CAI-1		5nM CAI-1		CqsA-
0.005	33123230000	38165610000	81418.9	88175.7	81418.9	88175.7	81418.9	88175.7	81418.9	88175.7	81418.9	88175.7	81418.9	88175.7	81418.9	88175.7
0.0358	1259777000	1256983000
0.1781	113980900	119595700
0.3489	38693040	39839500
0.868	11509220	14631340
1.278	1275430000
1.811	31253450000	32136940000
2.253	25832220000	28095870000
2.877	33437610000	36496350000
0.0614			1510000	1840000
0.3014			358000	392000
0.5621			3290000	3630000
1.037			74300000	84000000
1.532			10100000000
2			31900000000	31800000000
3.04			22900000000	24900000000
3.35			22600000000	24400000000
0.0621					2130000	2790000
0.3026					568000	806000
0.5074					946000	1180000
0.5715					2260000	2870000
1.099					27300000	26900000
1.844					5910000000
2.341					8370000000	9230000000
3.352					11800000000	12600000000
4.26					7350000000	7860000000
0.0305							3670000	6790000
0.1651							654000	1050000
0.3167							332000	388000
0.721							196000	241000
1.101								2280000
1.937							1320000000	537000000
2.679							3170000000	3170000000
3.677							1830000000	1870000000
0.03									3630000	13900000
0.17									688000	729000
0.32									366000	1210000
1.1									113000	90900
1.08										697000
1.96									531000000	526000000
2.94									599000000	619000000
3.55									321000000	346000000
0.0309											3915858	6084143
0.1647											529448	2768670
0.3229											637968	656550
0.4736											228040	1207770
1.126											88099.5	91474.2
1.799											63924400	62812670
3.014											33012610	33842070
3.657											10363690	11730930
0.0328													3079268	3871951
0.1753													587564	587564
0.3442													310866	554910
0.801													179775	309613
1.26													81746	99206.4
1.834													45747000	48964010
2.816													21306820	22194600
3.828													7523511	7967607
0.0328															4634147	3628049
0.1639															1098231	579012
0.3229															297925	307216
0.732															959016	258197
1.095															96803.7	200000
1.84															31467390	35978260
2.759															14099310	14679230
3.964															5373360	6029264

## Sheet: Figure 4A
Date 12/15/15	RLU
OD600	WT	LuxS-CqsA-	LuxS-CqsA- +AI-2	LuxS-CqsA- +CAI-1	LuxS-CqsA- +Both
0.005	17050610000	108432	108432	108432	108432
0.0233	1270386000															#DIV/0!	#DIV/0!	#DIV/0!	#DIV/0!	#DIV/0!	#DIV/0!
0.0461	336225600															#DIV/0!	#DIV/0!	#DIV/0!	#DIV/0!	#DIV/0!	#DIV/0!
0.0979
0.19005	52144170
0.4198	21653170
0.832	66346150
1.207	4556752000
1.481	39297770000
1.8965	112312000000
2.242	82069580000
0.0476		1794118
0.1085		2811060
0.2482		1107978
1.499		379586
1.925		275844
5.034		78665.1
0.0275			5854546
0.0589			5025467
0.1313
0.2147			1280857
0.4541			1704470
1.201			1856786
1.481			34976370
1.867			25388320
3.776			12473520
0.0198				6464646
0.0375				5626666
0.0766
0.256				957031
0.663				472096
0.982				378819
1.101				133515000
1.451				3246037000
1.711				39158390000
2.015				53101740000
0.0267					3052434000
0.055					12145450000
0.1157
0.2124					2702448000
0.4103					5532537000
0.814					1009828000
1.086					8950277000
1.477					42383210000
1.8545					94365060000
2.356					69185060000

## Sheet: Figure 4B
			Dimers
			LCD					HCD
Date			WT	LuxS-CqsA-	LuxS-CqsA- +AI-2	LuxS-CqsA- +CAI-1	LuxS-CqsA- +Both	WT	LuxS-CqsA-	LuxS-CqsA- +AI-2	LuxS-CqsA- +CAI-1	LuxS-CqsA- +Both
111816		rep1	72.3197	49.1139	82.1482	59.9755	94.4794	220.461	59.9316	190.837	202.196	295.083
		rep2	67.929	46.9705	72.8907	52.7962	91.0816	296.407	24.9645	226.59	256.645	363.794
		rep1 (1123)	23.0295	12.0475	15.3978	18.8946	37.0364	67.8673		73.4627	84.2562	116.832
		rep2 (1123)	30.562	15.9853	28.2649	26.4401	60.1132	104.294	20.8079	88.226	79.0603	154.092
120916		rep1 (0103)	31.4724	18.9366	41.282	52.893	40.1341	96.6402	67.5878	103.067	97.3422	134.971
		rep2 (0109)	39.8971	25.7109	53.516	74.4347	45.9811	114.353	79.0186	120.316	114.596	222.099
121515		rep1	15.8037	5.84915	13.7214	10.9291	25.0869	96.7651	17.314	41.5193	64.6161	106.665
		rep2	16.0168	3.88042	12.1436	11.9686	29.4241	104.337	13.3417	39.7812	71.1979	120.001
			Relative dimers
			LCD					HCD
Date		WT Ave	WT	LuxS-CqsA-	LuxS-CqsA- +AI-2	LuxS-CqsA- +CAI-1	LuxS-CqsA- +Both	WT	LuxS-CqsA-	LuxS-CqsA- +AI-2	LuxS-CqsA- +CAI-1	LuxS-CqsA- +Both	Date	Average of 111816 reps
111816	LCD	70.1244	1.03131	0.700383	1.17146	0.855273	1.34731	0.853064	0.231903	0.738437	0.78239	1.14181	111816	1	0.6851	1.10546	0.804083	1.32309	1	0.164251	0.807608	0.887734	1.27475
	HCD	258.434	0.968694	0.669817	1.03945	0.752893	1.29886	1.14694	0.0965992	0.876779	0.993077	1.40769
	LCD	26.7957	0.859445	0.449604	0.574636	0.705136	1.38217	0.788416		0.853417	0.978805	1.35723	112316	1	0.523083	0.814733	0.845932	1.81278	1	0.241726	0.93917	0.948624	1.57366
	HCD	86.0807	1.14056	0.596561	1.05483	0.986729	2.24339	1.21158	0.241726	1.02492	0.918444	1.79009
120916	LCD	35.6847	0.881957	0.530663	1.15685	1.48223	1.12468	0.916051	0.640663	0.976971	0.922705	1.27939
	HCD	105.497	1.11804	0.7205	1.49969	2.0859	1.28854	1.08395	0.749016	1.14047	1.08625	2.10527
121515	LCD	15.9103	0.993304	0.367634	0.862426	0.686918	1.57677	0.962348	0.172191	0.412918	0.64262	1.06081
	HCD	100.551	1.0067	0.243894	0.763254	0.752256	1.84938	1.03765	0.132686	0.395632	0.708077	1.19343
			Final experimental replicates
		Date	WT	LuxS-CqsA-	LuxS-CqsA- +AI-2	LuxS-CqsA- +CAI-1	LuxS-CqsA- +Both	WT	LuxS-CqsA-	LuxS-CqsA- +AI-2	LuxS-CqsA- +CAI-1	LuxS-CqsA- +Both
		111816	1	0.6851	1.10546	0.804083	1.32309	1	0.164251	0.807608	0.887734	1.27475
			1	0.523083	0.814733	0.845932	1.81278	1	0.241726	0.93917	0.948624	1.57366
		120916	0.881957	0.530663	1.15685	1.48223	1.12468	0.916051	0.640663	0.976971	0.922705	1.27939
			1.11804	0.7205	1.49969	2.0859	1.28854	1.08395	0.749016	1.14047	1.08625	2.10527
		121515	0.993304	0.367634	0.862426	0.686918	1.57677	0.962348	0.172191	0.412918	0.64262	1.06081
			1.0067	0.243894	0.763254	0.752256	1.84938	1.03765	0.132686	0.395632	0.708077	1.19343

## Sheet: Figure 5
HapA RT with hfq control
Date	WT	LuxS-CqsA-	LuxS-CqsA- +AI2	LuxS-CqsA- +CAI1	LuxS-CqsA- +Both	HapR-	LuxQ+AI2+	LuxQ+ AI2-	LuxQ+ AI2- +AI2
80416	1	0.002	0.003	0.282	0.302
81516	1	0	0.003	0.087	0.169	0
82516	1	0.007	0.004	0.02	0.14	0.003
						0.003
92716 rep1	1	0.000753804	0.0253183				0.266562	0.0107966	0.577759
	1						1.34528	0.00817134	0.77142
rep2	1						0.607021	0.00209171	0.0965015
rep3	1	0.00353069					0.727321	0.0463846	0.386028

[truncated: 4 more sheets: Figure 6B and E, Figure 7A, Figure 7B, Figure 7C]
