# Supplementary material for: Asymmetric regulation of quorum-sensing receptors drives autoinducer-specific gene expression programs in Vibrio cholerae
Source: PLoS Genet. 2017 May 26;13(5):e1006826. doi: 10.1371/journal.pgen.1006826 (PMC5467912; doi:10.1371/journal.pgen.1006826)
Supplement: S2 Data — (XLSX) [file pgen.1006826.s002.xlsx]

## Sheet: S1 Fig
	LuxQ- CqsS- CqsR- VpsS-	LuxQ- CqsR- VpsS-		CqsS- CqsR- VpsS-
OD600		WT	CqsS::3XFLAG	WT	LuxQ::3XFLAG
0.005	67000000000	66000000000	62300000000	64000000000	69300000000
0.0144	29700000000
0.0361	36300000000
0.0425	48800000000
0.0872	51900000000
0.1275	50000000000
0.167	52100000000
0.2466	87200000000
0.676	28700000000
0.911	29700000000
0.014		6120000000
0.0312		1480000000
0.0446		1410000000
0.0901		4110000000
0.1438		18800000000
0.1952		33600000000
0.3127		85400000000
0.86		39000000000
1.223		24100000000
0.0149			6160000000
0.0336			2560000000
0.0483			3210000000
0.0921			9820000000
0.1488			36800000000
0.1967			45800000000
0.3141			99500000000
0.853			38200000000
1.269			39900000000
0.013				8770000000
0.0441				525000000
0.085				199000000
0.2061				46800000
0.76				10300000
0.937				35300000000
1.354				100000000000
1.634				86800000000
2.342				84300000000
0.0172					6680000000
0.0417					493000000
0.0746					215000000
0.1637					66100000
0.4504					8000000
1.003					15000000000
1.307					82700000000
1.63					80500000000
2.472					89700000000

## Sheet: S3C Fig
Relative CqsS dimers/cell
Date	WT	LuxO D61E	D61E AphA-	AphA-
102816	0.832787	0.932233
	1.02407	1.12881
111716	0.884943	0.922026
	0.941432	1.38327
	1.17362	1.35102
		1.39483
		1.38661
		1.2587
112116	0.711777	0.975357
	0.880442	1.15678
	1.40778	1.35656
120216	1.14908	1.35339
	0.685395
	1.16552
41217	0.908381	0.898767	0.900378	0.993522
	1.09162	0.89332	0.950778	0.996145
			1.53068	1.05053
			1.22778	1.09364
Experimental Ave
102816	0.832787	0.932233
	1.02407	1.12881
111716 and 112116	0.846051	1.09355
	1.02703	1.30088
	1.40778	1.33396
120216	1.14908	1.35339
	0.685395
41217	0.908381	0.898767	0.900378	0.993522
	1.09162	0.89332	0.950778	0.996145
			1.53068	1.05053
			1.22778	1.09364

## Sheet: S4 Fig
Experimental averages
	pVC107 vector		pVC107 Qrr4		pCqsSvector		pCqsS Qrr4
aTc (ng/ml)	72816	41817	72816	41817	41817		72816	41817
200	1.38907	1.0553	0.807219	0.888875	1.01887	1.17027	1.42821	1.43569	1.09649
100	1.1863	0.973343	0.682528	0.856321	0.973592	1.06271	1.18584	1.31338	0.937392
50	1.17028	1.00286	0.623005	0.823648	0.965037	1.03102	1.16651	1.37376	0.89341
25	1.23322	0.961352	0.682058	0.854846	0.954536	0.995778	1.12711	1.36885	0.892695
12.5	1.02468	0.965487	0.976711	0.877911	0.993649	0.974086	1.09291	1.37558	0.906182
6.25	1.06149	0.973623	1.07548	0.939681	1.0121	0.980119	1.00797	1.21405	1.01509
3.125	1.02438	0.969481	1.05925	1.00508	1.04457	1.01042	1.07836	1.15875	0.9843
1.5625	1.09178	0.991661	1.07482	1.02948	1.03342	0.968667	1.06802	1.15952	0.980122
0.78125	1.09016	0.982278	1.06858	1.03989	0.972669	0.915623	0.945088	1.12853	1.05553
0.390625	1.23877	0.996299	1.04364	1.03073	1.0872	0.960568	0.944716	1.09936	1.08246
0.195312	1.1928	0.954167	1.02474	0.933962	1.03549	0.91365	0.91605	1.02165	1.11144
0.0976562	1	1	1	1	1	1	1	1	1
	72816										41817
aTc (ng/ml)	pVC107 vector			pVC107 Qrr4			pCqsS Qrr4				pVC107 vector			pVC107 Qrr4			pCqsS vector			pCqsS Qrr4				pCqsS vector			pCqsS Qrr4
200	1.42727	1.36925	1.3707	0.754161	0.826151	0.841345	1.19631	1.43202	1.65631		1.00486	1.10602	1.05501	0.902923	0.89308	0.870623	1.01704	1.02915	1.01042	1.81589	1.13384	1.35735		1.33527	1.08529	1.09025	1.24559	1.14465	0.899223
100	1.03163	1.34413	1.18313	0.678099	0.667395	0.702089	1.10479	1.40959	1.04314		0.899524	0.979108	1.0414	0.922225	0.826051	0.820685	0.950605	0.979223	0.990947	1.52477	1.18657	1.2288		1.13525	1.12262	0.930271	1.03875	0.938805	0.83462
50	1.1512	1.17411	1.18554	0.641553	0.617089	0.610373	1.28716	1.24014	0.972237		1.02504	1.02272	0.960838	0.878502	0.810546	0.781895	0.923151	0.936064	1.0359	1.53888	1.28161	1.3008		1.10185	1.07304	0.918177	0.960122	0.904557	0.815551
25	1.48842	1.03464	1.17661	0.696487	0.628491	0.721197	1.15001	1.12468	1.10663		0.958896	0.963745	0.961415	0.843897	0.863583	0.857059	0.9696	0.973773	0.920235	1.54691	1.29276	1.26689		1.05862	1.01609	0.912616	0.930191	0.910978	0.836915
12.5	0.996657	1.02245	1.05495	0.92939	0.967437	1.0333	1.07883	1.20809	0.99179		0.928459	1.00218	0.965817	0.812164	0.858528	0.963039	1.00023	0.921491	1.05923	1.4702	1.29513	1.36141		1.01077	1.01391	0.897571	0.83024	0.991406	0.896899
6.25	0.993755	1.08525	1.10547	1.03775	1.0458	1.14289	1.09276	0.912128	1.01902		0.98341	0.984223	0.953237	0.898604	0.902488	1.01795	1.02462	0.997132	1.01456	1.26373	1.15842	1.22		1.07782	0.930909	0.931628	0.881043	1.09742	1.0668
3.125	0.926252	1.0391	1.10779	1.07632	1.03843	1.063	1.07561	1.05898	1.10049		0.969288	1.01132	0.927834	0.988307	0.982981	1.04394	1.09461	1.00604	1.03305	1.43976	0.909739	1.12676		1.04851	1.03726	0.945483	0.956035	1.01954	0.977324
1.5625	1.06072	1.12079	1.09384	1.08194	1.06648	1.07604	1.02362	1.08675	1.0937		1.02087	0.98969	0.964425	0.982909	1.02202	1.08352	1.06224	0.993442	1.04458	1.21347	1.0656	1.1995		1.01851	0.984772	0.902714	0.943834	1.05079	0.945745
0.78125	1.04811	1.14134	1.08102	1.05727	1.04276	1.10572	0.898655	1.00515	0.931459		0.978964	1.03995	0.927921	0.992573	1.06783	1.05928	0.900082	0.982062	1.03586	1.06437	1.13308	1.18816		0.941519	0.903384	0.901965	1.11121	1.12085	0.934533
0.390625	1.5695	1.03861	1.10821	1.06508	1.02131	1.04454	0.945962	0.97693	0.911255		0.993891	0.989159	1.00585	1.02976	1.02299	1.03945	1.11149	1.08626	1.06386	1.03213	1.04549	1.22045		1.00211	0.937824	0.941766	1.01164	1.14434	1.09141
0.195312	1.4128	1.13468	1.03093	1.00166	1.01295	1.05962	0.92505	0.87901	0.944089		0.880893	0.969858	1.01175	1.0024	0.918814	0.880675	0.970106	1.01631	1.12006	1.08583	1.03843	0.940685		0.967479	0.921513	0.851957	1.15513	1.15267	1.02653
0.0976562	0.975771	1.00522	1.01901	0.997654	1.0006	1.00175	0.935978	0.995162	1.06886		1.00027	1.02246	0.977271	0.96128	1.01225	1.02647	0.975222	1.00641	1.01837	1.00242	0.954425	1.04316		1.01303	0.998932	0.988035	0.99436	1.02676	0.978882

## Sheet: S5 Fig
Strain: WN1102
CAI-1 (nM)	RLU
50000	161000000000
12500	147000000000
3125	112000000000
781.25	72700000000
195.312	11400000000
48.8281	1080000000
12.207	129000000
3.05176	37700000
0.762939	26500000
0.190735	29100000
0.0476837	29900000
0.0119209	28600000

## Sheet: S6 Fig
Agonist (nM)	CqsS occupancy with CAI-1
1	0.025641
2	0.05
5	0.116279
10	0.208333
25	0.396825
50	0.568182
75	0.663717
100	0.724638
125	0.766871
150	0.797872
175	0.821596
200	0.840336
225	0.855513
250	0.868056
275	0.878594
300	0.887574
325	0.895317
350	0.902062
375	0.90799
400	0.913242
500	0.929368
600	0.940439
700	0.948509
800	0.954654
900	0.959488
1000	0.963391
2000	0.981354
5000	0.992457
20000	0.998104

## Sheet: S7 Fig
Strain: AH371		RLU
	[Agonist] (nM)	CAI-1			AI-2
	50000	18781700	19591720	18874670
	12500	18780950	21100690	20973790	70303	72928	62032
	3125	13016670	14097220	13966670	62500	65116	56831
	781.25	3600000	4198621	3870270	64103	48485	52910
	195.312	298039	286486	214765	22086	32298	26230
	48.8281	15789	16107	16000	9411.8	7142.9	8888.9
	12.207	4908	2500	5228.8	2381	4733.7	4301.1
	3.05176	5000	2564.1	2614.4	2439	2424.2	2173.9
	0.762939	2580.6	5161.3	2666.7	2469.1	4790.4	4301.1
	0.190735	2469.1	5095.5	0	0	2298.9	4371.6
	0.0476837	5194.8	2614.4	2614.4	2352.9	4301.1	4278.1
	0.0119209	0	2597.4	0	2247.2	2173.9	6486.5

## Sheet: S8 Fig
		Dilution	1	0.1	0.01	0.001		Average WT	1.15335e+08
												Totals
	OD600	Sample	Biolum		RLU
	1.451	WT1	18782240		1.29443e+08			1.31509e+08	1.14023		Rep	WT	LuxS-CqsA-	LuxS-CqsA- +AI-2	LuxS-CqsA- +CAI-1	LuxS-CqsA- +Both
	1.451		19682096		1.35645e+08						1	132000000	5660000000	3380000000	255000000	188000000
	1.451		18781440		1.29438e+08						2	118000000	6260000000	3420000000	282000000	135000000
	1.57	WT2	19170432		1.22105e+08			1.18371e+08	1.02632		3	96100000	6220000000	3690000000	363000000	155000000
	1.57		17290304		1.10129e+08
	1.57		19292240		1.22881e+08
	1.183	WT3	11765584		9.94555e+07			9.6126e+07	0.833447
	1.183		10851632		9.17298e+07
	1.183		11497888		9.71926e+07
	1.453	AS-1	289328400		1.99125e+09			4.43928e+09	38.4902
	1.453		82048608		5.64684e+09
	1.453		82526928		5.67976e+09
	1.358	AS- 2	281657776		2.07406e+09			4.86623e+09	42.192
	1.358		81821680		6.02516e+09
	1.358		88262688		6.49946e+09
	1.067	AS- 3	255001872		2.3899e+09			6.21973e+09	53.9273
	1.067		66286496		6.21242e+09
	1.067		66442528		6.22704e+09
	1.024	AI2 1	109385456		1.06822e+09	33392224	3260959375	3.38338e+09	29.3351
	1.024		113100688		1.1045e+09	34912848	3.40946e+09
	1.024		120279776		1.17461e+09	35632288	3479715625
	1.29	AI2 2	131221536		1.01722e+09	42605776	3.30277e+09	3.42373e+09	29.685
	1.29		141879136		1.09984e+09	42652048	3.30636e+09
	1.29		131268528		1.01759e+09	47240480	3.66205e+09
	1.149	AI2 3	144261280		1.25554e+09	40429296	3.51865e+09	3.68789e+09	31.9753
	1.149		156455680		1.36167e+09	42388080	3.68913e+09
	1.149		156386992		1.36107e+09	44304176	3.85589e+09
	1.403	CAI 1	39226784		2.79592e+08			2.5484e+08	2.20956
	1.403		36983392		2.63602e+08
	1.403		31052160		2.21327e+08
	1.379	CAI 2	39169936		2.84046e+08			2.8236e+08	2.44817
	1.379		40784480		2.95754e+08
	1.379		36858032		2.67281e+08
	1.122	CAI 3	41695424		3.71617e+08			3.62727e+08	3.14498
	1.122		39798896		3.54714e+08
	1.122		40599744		3.61852e+08
	1.365	Both 1	25732960		1.8852e+08			1.88442e+08	1.63386
	1.365		25122752		1.84049e+08
	1.365		26311472		1.92758e+08
	1.44	Both 2	20631904		1.43277e+08			1.34939e+08	1.16997
	1.44		19588864		1.36034e+08
	1.44		18072672		1.25505e+08
	1.275	Both 3	18597408		1.45862e+08			1.55433e+08	1.34766
	1.275		20633024		1.61828e+08
	1.275		20222528		1.58608e+08

## Sheet: S9A Fig
	CqsS:LuxQ Ratio
OD600	PcqsS-CqsS::3XFLAG		PluxPQ-CqsS::3XFLAG
0.2	1.10741	1.15289	0.293026	0.287734
1	1.19413	1.49649	0.30787	0.37065
2	2.35949	2.06681	0.472696	0.468595

## Sheet: S9B Fig
	RLU	PluxPQ-CqsS::3XFLAG LuxS-CqsA-
OD600	WT	(-)	AI-2	CAI-1	Both
0.005	119000000000
0.0466	4240000000
0.2706	314000000
0.854	258000000
1.154	44200000000
1.791	288000000000
2.726	363000000000
0.06		1500000
0.3583		298000
1.141		119000
1.381		153000
2.277		14400000
3.261		16500000
0.0532			13500000
0.2928			90100000
0.826			1120000000
1.094			3160000000
1.626			20900000000
2.281			22300000000
0.0561				7330000
0.3257				815000
1.037				196000
1.243				3520000
1.958				2580000000
2.673				3360000000
0.0485					2420000000
0.2476					2940000000
0.684					4940000000
1.006					30400000000
1.505					50700000000
1.921					58700000000

## Sheet: S10 Fig
Strain: WN1102		RLU
	Agonist (nM)	CAI-1			#1			#6
	50000	127565800	153028300	156960800	132910400	132791700	128746700	4102.6	6486.5	6417.1
	12500	134091100	161745600	158408400	188204300	193880800	193466700	2030.5	4324.3	2173.9
	3125	112221300	134523700	130991000	205047000	210534000	223243600	2127.7	0	4395.6
	781.25	50962440	63970590	54784390	194054200	203202200	227747300	0	0	2139
	195.312	4963547	5235122	3773913	165242200	157895300	191859900	4188.5	4166.7	6451.6
	48.8281	120388	170854	155665	92311110	85057920	109028900	2259.9	4123.7	2139
	12.207	36715	53465	52174	10090050	9838710	12314000	2352.9	4102.6	2127.7
	3.05176	29474	31068	27053	206452	232402	311765	2061.9	2030.5	0
	0.762939	20101	23188	23415	64171	60541	74766	2083.3	4102.6	2150.5
	0.190735	12565	15686	14213	44681	41237	41905	2094.2	4232.8	2272.7
	0.0476837	6153.8	9852.2	4102.6	25532	22857	26047	2116.4	2094.2	4278.1
	0.0119209	6030.2	5882.4	4060.9	16981	16901	11215	0	2127.7	2209.9
